# Supplementary material for: Gal-1 Expression Analysis in the GLIOCAT Multicenter Study: Role as a Prognostic Factor and an Immune-Suppressive Biomarker
Source: Cells. 2023 Mar 8;12(6):843. doi: 10.3390/cells12060843 (PMC10047329; doi:10.3390/cells12060843)
Supplement: Supplementary file 1 [file cells-12-00843-s001.zip]

Archive with 1 entries (1 files):
- cells-2205632-supplementary.pdf
